# Supplementary material for: RNAi-Mediated Knock-Down of transformer and transformer 2 to Generate Male-Only Progeny in the Oriental Fruit Fly, Bactrocera dorsalis (Hendel)
Source: PLoS One. 2015 Jun 9;10(6):e0128892. doi: 10.1371/journal.pone.0128892 (PMC4461288; doi:10.1371/journal.pone.0128892)
Supplement: S1 File — (XLSX) [file pone.0128892.s007.xlsx]

## Sheet: Sheet1
	Progenies of RNAi males backcrossing to wide-type females
males from	serial number of cages with progeny	male progenies	female progenies
uninjected	1	78	80
	2	69	69
	3	59	63
	4	27	35
	5	44	48
	6	57	57
	7	61	63
	8	42	48
	9	51	47
	10	80	81
	11	23	26
	12	55	57
	13	45	44
	14	47	47
	15	27	26
	16	54	58
	17	68	68
	18	61	63
	19	62	61
	20	61	62
	21	72	72
	22	28	25
	23	27	32
	24	22	22
	25	61	61
	26	89	91
	27	21	25
	28	38	39
	29	46	46
	30	45	47
	31	56	54
	32	55	55
	33	39	40
	34	47	49
	35	58	58
dsEGFP	1	57	58
	2	34	34
	3	63	63
	4	22	22
	5	8	8
	6	39	41
	7	34	34
	8	21	23
	9	11	12
	10	14	15
	11	23	21
	12	26	29
	13	11	15
	14	18	19
	15	27	25
	16	56	23
	17	9	11
	18	78	79
	20	9	11
	21	9	12
	22	11	15
	23	21	23
	24	25	25
	25	46	45
	26	44	45
	27	14	14
	28	12	11
	29	17	19
	30	18	18
	31	19	16
	32	25	26
	33	25	25
	34	13	14
	35	55	57
dsBdtra_79	1	0	15
	5	27	25
	6	18	17
	7	16	17
	12	19	20
	13	17	17
	14	28	29
	17	0	8
	18	17	17
	22	0	39
	23	18	19
	24	20	22
	26	11	11
	27	12	13
	31	7	8
dsBdtra_613	2	11	11
	3	16	19
	5	20	19
	6	13	14
	7	0	8
	8	19	20
	9	20	22
	10	26	25
	14	0	39
	17	15	22
	18	0	12
	19	0	23
	22	18	19
	25	15	18
	26	20	35
	27	6	3
	30	17	20
dsBdtra-2_422	3	8	7
	4	16	16
	5	17	18
	8	0	11
	9	16	17
	10	19	20
	11	17	17
	13	0	8
	15	0	39
	17	18	19
	25	17	17
	26	4	5
	27	22	20
	29	11	11
